# Supplementary material for: T-cell activation and senescence in asymptomatic HIV/Leishmania infantum co-infection
Source: PLoS Negl Trop Dis. 2025 Mar 17;19(3):e0012848. doi: 10.1371/journal.pntd.0012848 (PMC11964262; doi:10.1371/journal.pntd.0012848)
Supplement: S1 Data — (XLSX) [file pntd.0012848.s014.xlsx]

## Sheet: serological data
	rOD rK39	rOD SLA
HI 01	0.155914	0.17
HI 02	0.446237	0.226
HI 03	0.573477	0.208
HI 04	0.159498	0.168
HI 05	0.09319	0.114
HI 06	0.109319	0.142
HI 07	0.218638	0.246
HI 08	0.340502	0.452
HI 09	0.259857	0.332
HI 10	0.698925	0.518
HI 11	0.507168	0.406
HI 12	0.514337	0.449
HI 13	0.630824	0.708
HI 14	0.4319	0.589
HI 15	0.324373	0.546
HI 16	0.358423	0.497
HI 17	1.19534	0.515
HI 18	1.47133	1.259
HI 19	0.284946	0.312
HI 20	0.229391	0.33
HI 21	0.724771	0.525
HI 22	0.543578	0.411
HI 23	0.11828	0.124
HI 24	0.173835	0.132
HI 25	0.064516	0.112
HI 26	0.069892	0.142
HI 27	0.103943	0.147
HI 28	0.11828	0.168
HI 29	0.086022	0.122
HI 30	0.089606	0.127
HI 31	0.141577	0.201
HI 32	0.086022	0.122
HI 33	0.0681	0.096
HI 34	0.091398	0.129
HI 35	0.141577	0.069
HI 36	0.157706	0.094
HI 37	0.243728	0.135
HI 38	0.098566	0.112
HI 39	0.09319	0.244
HI 40	0.086022	0.162
HI 41	0.060932	0.114
HI 42	0.478495	0.259
HI 43	0.707885	0.416
HI 44	0.842294	0.543
HI 45	0.614695	0.388
HI 46	0.439068	0.208
HI 47	0.784946	0.426
HI 48	1.6129	0.388
HI 49	1.17025	1.444
HI 50	0.578853	0.327
HI 51	0.908602	0.373
HI 52	0.464158	0.305
HI 53	4.95341	0.19
HI 54	0.491039	0.325
HI 55	0.743728	0.713
HI 56	0.749104	0.279
HI 57	0.958781	0.312
HI 58	0.607527	0.34
HI 59	0.636201	0.216
HI 60	0.691756	0.338
HI 61	0.537634	0.365
HI 62	0.901434	0.322
HI 63	0.874552	0.297
HI 64	0.664875	0.178
HI 65	0.501792	0.256
HI 66	0.494624	0.274
HI 67	0.55914	0.607
HI 68	0.958781	0.117
HI 69	0.383513	0.185
HI 70	0.749104	0.236
HI 71	0.222222	0.315
HI 72	0.453405	0.642
HI 73	0.283154	0.401
HI 74	0.786738	1.114
HI 75	0.213262	0.302
HI 76	0.351254	0.497
HI 77	0.731183	1.036
HI 78	0.370968	0.525
HI 79	0.295699	0.419
HI 80	0.467742	0.662
HI 81	0.385305	0.546
HI 82	0.399642	0.566
HI 83	0.514337	0.728
HI 84	0.489247	0.693
HI 85	0.553763	0.784
HI 86	0.413978	0.586
HI 87	0.625448	0.886
HI 88	0.315412	0.447
HI 89	0.336918	0.477
HI 90	0.464158	0.657
HI 91	0.442652	0.627
HI 92	0.367384	0.52
HI 93	0.268817	0.381
HI 94	0.172043	0.244
HI 95	0.222222	0.315
HI 96	0.170251	0.381
HI 97	0.772401	0.459
HI 98	0.18638	0.467
HI 99	0.206093	0.492
HI 100	0.256272	0.492
HI 101	0.265233	0.411
HI 102	0.308244	0.226
HI 103	0.267025	0.378
HI 104	0.306452	0.228
HI 105	0.193548	0.185
HI 109	0.103943	0.261
HI 110	0.103943	0.188
HI 111	0.086022	0.211
HI 112	0.098566	0.175
HI 113	0.137993	0.162
HI 114	0.129032	0.152
HI 115	0.102151	0.124
HI 116	0.057348	0.089
HI 117	0.066308	0.104
HI 118	0.268817	0.094
HI 119	0.123656	0.109
HI 120	0.096774	0.145
HI 121	0.129032	0.102
HI 122	0.100358	0.099
HI 123	0.082437	0.086
HI 124	0.075269	0.102
HI 125	0.098566	0.129
HI 126	0.24552	0.104
HI 127	0.150538	0.673
HI 128	0.116487	0.135
HI 129	0.112903	0.104
HI 130	0.241935	0.152
HI 131	0.508961	0.14
HI 132	0.055556	0.102
HI 133	0.112903	0.117
HI 134	0.164875	0.109
HI 135	0.080645	0.135
HI 136	0.16129	0.195
HI 137	0.098566	0.162
HI 138	0.094982	0.129
HI 139	0.096774	0.127
HI 140	0.078853	0.124
HI 141	0.145161	0.119
HI 142	0.121864	0.155
HI 143	0.114695	0.269
HI 144	0.107527	0.221
HI 145	0.121864	0.175
HI 146	3.07348	1.373
HI 147	0.179211	0.14
HI 148	0.100358	0.183
HI 149	2.25269	0.858
HI 150	0.112903	0.198
HI 151	0.218638	0.178
HI 152	0.437276	0.259
HI 153	0.31362	0.206
HI 154	0.318996	0.302
HI 155	0.250896	0.256
HI 156	0.482079	0.183
HI 157	0.403226	0.287
HI 158	0.367384	0.251
HI 159	0.277778	0.396
HI 160	0.175627	0.173
HI 161	0.16129	0.216
HI 162	5.70968	0.49
HI 163	0.184588	0.239
HI 164	0.236559	0.228
HI 165	0.18638	0.251
HI 166	0.16129	0.277
HI 167	0.234767	0.299
HI 168	0.249104	0.231
HI 169	0.229391	0.251
HI 170	0.335125	0.266
HI 171	0.071685	0.119
HI 172	0.141577	0.188
HI 173	0.112903	0.145
HI 174	0.078853	0.142
HI 175	0.102151	0.145
HI 176	0.082437	0.119
HI 177	0.062724	0.096
HI 178	0.091398	0.117
HI 179	0.066308	0.104
HI 180	0.362007	0.497
HI 181	0.487455	0.152
HI 182	0.311828	0.104
HI 183	0.397849	2.383
HI 184	0.392473	3.168
HI 185	0.141577	1.018
HI 186	0.514337	1.655
HI 187	0.263441	2.957
HI 188	0.207885	2.193
HI 189	1.53584	4.109
HI 190	0.955197	1.546
HI 191	0.096774	1.977
HI 192	0.094982	0.939
HI 193	0.087814	0.569
HI 194	0.370968	1.198
HI 195	0.449821	1.571
HI 196	0.322581	0.784
HI 197
HI 198	0.136201	0.462
HI 199	0.311828	0.937
HI 200	0.077061	0.728
HI 201	0.397849	0.855
HI 202	0.150538	1.033
HI 203	0.103943	0.652
HI 204	0.691756	1.02
HI 205	0.283154	1.155
HI 206	0.231183	0.84
HI 207	0.290323	1.896
HI 208	0.078853	1.307
HI 209	0.082437	0.739
HI 210	0.094982	0.85
HI 211	0.105735	1.206
HI 212	0.130824	0.576
HI 213	0.258065	0.797
HI 214	0.243728	1.472
HI 215	0.801075	4.335
HI 216	0.116487	1.165
HI 217	0.11828	1.244
HI 218	0.177419	0.764
HI 219	0.310036	0.649
HI 220	0.182796	0.854
HI 221	0.24552	1.614
HI 222	0.458781	1.122
HI 223	0.315412	0.745
HI 224	0.329749	0.638
HI 225	0.417563	0.737
HI 226	0.281362	1.085
HI 227	0.31362	1.596
HI 228	0.376344	1.17
HI 229	0.491039	0.856
HI 230	0.433692	0.923
HI 231	0.530466	2.63
HI 232	0.405018	1.199
HI 233	0.318996	1.138
HI 234	0.376344	0.92
HI 235	0.390681	0.854
HI 236	0.521505	0.806
HI 237	0.252688	0.588
HI 238	0.358423	0.737
HI 239	0.449821	1.016
HI 240	0.333333	0.824
HI 241	0.40681	0.843
HI 242	0.428315	0.646
HI 243	0.38172	0.596
HI 244	0.331541	1.479
HI 245	0.367384	1.069
HI 246	0.781362	0.957
HI 247	0.383513	0.444
HI 248	0.405018	1.947
HI 249	0.367384	0.524
HI 250	0.392473	0.66
HI 251	0.206093	0.777
HI 252	0.38172	0.878
HI 253	0.193548	0.654
HI 254	0.275986	1.5
HI 255	1.02867	0.827
HI 256	0.473118	0.745
HI 257	0.261649	0.38
HI 258	0.508961	1.096
HI 259	0.277778	0.566
HI 260	0.456989	0.973
HI 261	0.449821	0.931
HI 262	0.442652	1.093
HI 263	0.28853	2.165
HI 264	0.200717	0.566
HI 265	0.191756	0.29
HI 266	0.318996	0.622
HI 267	0.270609	0.402
HI 268	0.317204	0.551
HI 269	0.553763	0.258
HI 270	0.306452	0.324
HI 271	0.193548	0.404
HI 272	0.413978	0.896
HI 273	0.491039	0.628
HI 274	0.399642	0.463
HI 275	0.129032	0.191
HI 276	0.471326	0.37
HI 277	0.290323	0.463
HI 278	0.387097	0.574
HI 279	0.284946	0.566
HI 280	0.548387	0.577
HI 281	0.390681	0.473
HI 282	0.501792	0.676
HI 283	0.358423	0.646
HI 284	0.379928	0.402
HI 285	0.44086	0.795
HI 286	0.512545	0.878
HI 287	0.320789	0.285
HI 288	0.44086	0.396
HI 289	0.267025	0.295
HI 290	0.550179	0.428
HI 291	0.489247	0.952
HI 292	0.231183	0.343
HI 293	0.378136	0.447
HI 294	0.326165	0.657
HI 295	0.555556	0.354
HI 296	0.476703	0.601
HI 297	0.367384	0.588
HI 298	0.329749	1.894
HI 299	0.267025	0.41
HI 300	0.362007	0.388
HI 301	0.18638	0.426
HI 302	0.232975	0.293
HI 303	0.421147	0.505
HI 304	0.193548	0.476
HI 305	0.182796	0.287
HI 306	0.225806	0.479
HI 307	0.360215	0.585
HI 308	0.204301	0.428
HI 309	0.150538	0.096
HI 310	0.197133	0.125
HI 311	0.654122	0.537
HI 312	0.11828	0.593
HI 313	0.315233	0.184
HI 314	0.22043	0.324
HI 315	0.311828	0.133
HI 316	0.31362	1.053
HI 317	0.134409	0.386
HI 318	0.224014	0.104
HI 319	0.195341	0.441
HI 320	0.209677	0.364
HI 321	0.397849	1
HI 322	0.521505	0.628
HI 323	0.15233	0.359
HI 324	0.270609	1.045
HI 325	0.83871	0.811
HI 326	0.335125	0.439
HI 327	0.25448	0.609
HI 328	0.781362	1.197
HI 329	0.22043	0.399
HI 330	0.166667	0.303
HI 331	0.396057	0.577
HI 332	3.55376	4.705
HI 333	0.148746	0.133
HI 334	0.88172	1.011
HI 335	0.44086	0.375
HI 336	3.1595	2.886
HI 337	0.740143	0.258
HI 338	0.215054	0.516
HI 339	0.24552	0.383
HI 340	0.342294	0.668
HI 341	0.188172	0.17
HI 342	0.213262	0.431
HI 343	0.241935	0.202
HI 344	0.349462	0.195
HI 345	0.498208	0.364
HI 346	0.224014	0.391
HI 347	0.218638	0.335
HI 348	0.143369	0.184
HI 349	0.516129	0.274
HI 350	0.331541	0.199
HI 351	0.679211	0.42
HI 352	0.238351	0.285
HI 353	0.385305	0.322
HI 354	0.939068	0.463
HI 355	0.492832	0.263
HI 356	0.462366	0.465
HI 357	0.851254	0.311
HI 358	0.449821	2.606
HI 359	0.15233	0.439
HI 360	0.173835	0.295
HI 361	0.510753	0.396
HI 362	0.594982	0.465
HI 363	0.571685	3.253
HI 364	0.494624	0.359
HI 365	5.3853	9.92
HI 366	0.478495	0.181
HI 367	0.516129	0.479
HI 368	0.21147	0.221
HI 369	0.324373	0.229
HI 370	0.394265	0.367
HI 371	0.225806	0.234
HI 372	0.324373	0.335
HI 373	0.24552	0.338
HI 374	0.175627	0.186
HI 375	0.31362	0.266
HI 376	0.40681	0.234
HI 377	0.566308	1.053
HI 378	0.455197	0.314
HI 379	0.564516	0.391
HI 380	0.605735	0.263
HI 381	0.598566	0.795
HI 382	0.544803	0.654
HI 383	0.510753	0.38
HI 384
HI 385	0.232975	0.301
HI 386	0.541219	0.428
HI 387	0.456989	0.543
HI 388	0.453405	0.452
HI 389	0.607527	0.303
HI 390	0.44086	0.505
HI 391	0.681004	0.356
HI 392	0.311828	0.37
HI 393	0.259857	0.309
HI 394	0.301075	0.223
HI 395	0.403226	0.141
HI 396	0.365591	0.21
HI 397	0.507168	0.247
HI 398	0.767025	1.34
HI 399	0.80137	0.207
HI 400	2.46575	1.418
HI 401	0.899543	0.157
HI 402	1.58448	0.871
HI 403	0.899543	0.802
HI 404	0.712329	0.231
HI 405	1.37215	0.112
HI 406	1.08219	0.207
HI 407	0.360731	0.173
HI 408	0.522831	0.13
HI 409	5.0411	0.536
HI 410	1.32877	0.279
HI 411	0.178082	0.12
HI 412	0.474886	0.186
HI 413	0.828767	0.114
HI 414	1.46575	0.269
HI 415	2.28082	0.675
HI 416	0.390411	0.144
HI 417	0.289954	0.128
HI 418	0.554795	0.178
HI 419	0.707763	0.218
HI 420	0.853881	0.213
HI 421	0.89726	0.13
HI 422	0.888128	0.205
HI 423	1.37899	0.33
HI 424	0.251142	0.508
HI 425	1.19635	1.005
HI 426	0.527397	0.42
HI 427	0.945205	0.194
HI 428	0.828767	0.226
HI 429	1.45434	0.186
HI 430	0.924658	0.168
HI 431	0.657534	0.585
HI 432	0.344749	0.17
HI 433	0.66895	0.29
HI 434	0.746575	0.213
HI 435	0.66895	0.633
HI 436	1.20776	0.181
HI 437	1.0137	0.255
HI 438	0.922374	0.173
HI 439	0.917808	0.375
HI 440	1.6347	0.277
HI 441	1.06164	0.266
HI 442	0.237443	0.152
HI 443	0.321918	0.258
HI 444	1.39041	0.218
HI 445	0.374429	0.181
HI 446	0.995434	0.154
HI 447	0.666667	0.176
HI 448	3.9863	0.114
HI 449	0.751142	0.173
HI 450	0.303653	0.096
HI 451	0.680365	0.245
HI 452	0.949772	0.191
HI 453	0.687215	0.309
HI 454	0.477169	0.149
HI 455	2.2831	2.043
HI 456	0.486301	0.322
HI 457	0.413242	0.314
HI 458	1.09817	0.215
HI 459	0.808219	0.191
HI 460	0.436073	0.168
HI 461	2.21005	0.221
HI 462	1.33333	0.138
HI 463	0.246575	0.231
HI 464	0.420091	0.157
HI 465	0.515982	0.282
HI 466	0.506849	0.199
HI 467	1.94292	1.662
HI 468	0.449772	0.181
HI 469	1.83105	0.202
HI 470	0.46347	0.202
HI 471	0.39726	0.298
HI 472	0.700913	0.274
HI 473	0.646119	0.426
HI 474	1.56164	1.585
HI 475	0.509132	0.168
HI 476	0.212329	0.215
HI 477	0.296804	0.136
HI 478	1	0.157
HI 479	0.643836	0.223
HI 480	1.34932	0.407
HI 481	1.34247	0.447
HI 482	0.742009	0.122
HI 483	0.856164	0.202
HI 484	2.84247	0.245
HI 485	0.990868	0.162
HI 486	0.449772	0.237
HI 487	0.43379	0.287
HI 488	0.374429	0.242
HI 489	0.40411	1.434
HI 490	0.358447	0.931
HI 491	0.43379	0.856
HI 492	0.625571	1.136
HI 493	0.401826	0.601
HI 494	0.381279	1.144
HI 495	0.440639	0.24
HI 496	0.436073	1.17
HI 497	0.712329	0.62
HI 498	0.372146	0.473
HI 499	0.543379	0.441
HI 500	0.552511	0.569
HI 501	0.438356	0.487
HI 502	0.383562	0.444
HI 503	0.520548	0.979
HI 504	0.445205	0.492
HI 505	0.751142	0.511
HI 506	1.05479	0.638
HI 507	0.573059	0.593
HI 508	0.598174	0.654
HI 509	1.39726	0.524
HI 510	0.678082	0.444
HI 511	0.591324	0.559
HI 512	0.458904	0.463
HI 513	0.449772	0.806
HI 514	0.484018	0.386
HI 515	0.399543	0.585
HI 516	0.251142	0.205
HI 517	0.694064	0.423
HI 518	0.319635	0.351
HI 519	0.468037	0.316
HI 520	2.66438	0.644
HI 521	0.652968	0.505
HI 522	1.26712	0.601
HI 523	1.77397	0.569
HI 524	2.1895	0.58
HI 525	0.582192	0.543
HI 526	0.335616	0.386
HI 527	0.488584	0.503
HI 528	0.584475	0.652
HI 529	3.00913	0.731
HI 530	0.678082	0.585
HI 531	0.415525	0.396
HI 532	0.59589	0.452
HI 533	0.321918	0.316
HI 534	0.474886	0.646
HI 535	1.3105	0.705
HI 536	0.36758	0.436
HI 537	0.461187	0.503
HI 538	0.746575	0.519
HI 539	0.646119	0.941
HI 540	0.506849	0.673
HI 541	0.378995	0.5
HI 542	2.02283	0.574
HI 543	0.495434	1.279
HI 544	1.43836	1.093
HI 545	0.550228	2.144
HI 546	1.08219	0.79
HI 547	2.11644	0.569
HI 548	0.283105	0.295
HI 549	0.531963	0.322
HI 550	0.744292	0.617
HI 551	0.872146	0.33
HI 552	0.248858	0.247
HI 553	0.495434	0.394
HI 554	0.376712	0.444
HI 555	0.563927	0.912
HI 556	0.383562	0.513
HI 557	0.401826	0.62
HI 558	0.422374	0.492
HI 559	1.02055	0.21
HI 560	1.04566	0.62
HI 561	0.474886	0.311
HI 562	0.675799	0.386
HI 563	0.46347	0.253
HI 564	1.37215	1.426
HI 565	0.922374	0.343
HI 566	0.627854	0.282
HI 567	0.292237	0.162
HI 568	0.730594	0.205
HI 569	0.303653	0.237
HI 570	0.824201	0.463
HI 571	0.744292	0.247
HI 572	0.538813	0.367
HI 573	0.584475	0.386
HI 574	0.984018	0.191
HI 575	1.16895	0.383
HI 576	0.461187	0.309
HI 577	0.417808	0.407
HI 578	0.200913	0.441
HI 579	0.196347	0.641
HI 580	0.223744	0.364
HI 581	0.221461	0.862
HI 582	1.63014	0.628
HI 583	0.159817	0.638
HI 584	0.196347	0.407
HI 585	0.230594	0.375
HI 586	0.260274	0.516
HI 587	0.187215	0.487
HI 588	0.205479	0.556
HI 589	0.219178	0.657
HI 590	0.157534
HI 591	0.178082	0.548
HI 592	0.189498	0.652
HI 593	0.107306	0.516
HI 594	0.196347	0.543
HI 595	0.13242	0.189
HI 596	0.141553	0.186
HI 597	0.134703	0.128
HI 598	0.152968	0.09
HI 599	0.187215	0.128
HI 600	0.175799	0.186
HI 601	0.116438	0.106
HI 602	0.230594	0.218
HI 603	0.420091	0.324
HI 604	0.267123	0.261
HI 605	0.148402	0.138
HI 606	0.360731	0.08
HI 607	0.157534	0.176
HI 608	0.155251	0.178
HI 609	0.182648	0.202
HI 610	0.134703	0.253
HI 611	0.19863	0.242
HI 612	0.130137	0.277
HI 613	0.621005	0.133
HI 614	0.203196	0.16
HI 615	0.130137	0.128
HI 616	0.125571	0.247
HI 617	0.454338	0.128
HI 618	0.271689	0.207
HI 619	0.260274	0.16
HI 620	0.269406	0.782
HI 621	0.255708	0.128
HI 622	0.136986	0.136
HI 623	0.890411	0.191
HI 624	0.166667	0.271
HI 625	0.146119	0.144
HI 626	3.41781	0.295
HI 627	0.221461	0.117
HI 628	0.246575	0.194
HI 629	1.48174	0.152
HI 630	0.063927	0.088
HI 631	0.136986	0.104
HI 632	0.134703	0.17
HI 633	0.182648	0.117
HI 634	0.136986	0.303
HI 635	0.16895	0.162
HI 636	0.148402	0.176
HI 637	0.187215	0.423
HI 638	0.06621	0.093
HI 639	0.121005	0.117
HI 640	0.148402	0.87
HI 641	0.148402	0.186
HI 642	0.16895	0.263
HI 643	0.157534	0.152
HI 644	0.143836	0.128
HI 645	0.166667	0.186
HI 646	0.061644	0.189
HI 647	0.159817	0.301
HI 648	0.230594	0.699
HI 649	0.152968	0.245
HI 650	0.13242	0.191
HI 651	0.180365	0.293
HI 652	0.184932	0.279
HI 653	0.159817	0.17
HI 654	0.175799	0.136
HI 655	0.157534	0.25
HI 656	0.155251	0.197
HI 657	0.143836	0.184
HI 658	0.143836	0.16
HI 659	0.214612	0.173
HI 660	0.196347	0.098
HI 661	0.16895	0.572
HI 662	0.292237	0.439
HI 663	0.305936	0.293
HI 664	0.26484	0.162
HI 665	0.278539	0.181
HI 666	0.299087	0.144
HI 667	0.10274	0.136
HI 668	0.187215	0.133
HI 669	0.657534	0.84
HI 670	0.273973	0.146
HI 671	0.230594	0.327
HI 672	0.226027	0.117
HI 673	0.796804	0.194
HI 674	0.207763	0.152
HI 675	0.486301	0.088
HI 676	0.16895	0.104
HI 677	0.97032	0.569
HI 678	0.175799	0.763
HI 679	0.273973	0.676
HI 680	0.178082	0.561
HI 681	0.191781	0.516
HI 682	0.689498	1.205
HI 683	0.294521	0.521
HI 684	0.13242	0.62
HI 685	0.1621	0.532
HI 686	0.504566	0.952
HI 687	0.1621	0.572
HI 688	0.210046	0.878
HI 689	0.570776	0.566
HI 690	0.513699	0.513
HI 691	0.082192	0.58
HI 692	0.205479	0.375
HI 693	0.141553	0.237
HI 694	0.159817	0.468
HI 695	0.308219	0.351
HI 696	0.43379	0.5
HI 697	0.187215	0.713
HI 698	0.214612	0.644
HI 699	0.383562	0.662
HI 700	9.48858	10.88
HI 701	0.184932	0.25
HI 702	0.194064	0.652
HI 703	0.226027	0.487
HI 704	0.56621	0.54
HI 705	0.1621	0.973
HI 706	0.155251	0.38
HI 707	0.292237	0.75
HI 708	0.255708	0.314
HI 709	0.299087	0.596
HI 710	0.223744	0.465
HI 711	0.184932	0.407
HI 712	1.22374	0.62
HI 713	0.280822	0.721
HI 714	0.394977	0.532
HI 715	0.60274	0.758
HI 716	0.267123	0.729
HI 717	0.16895	0.34
HI 718	0.226027	0.941
HI 719	0.349315	0.434
HI 720	0.315068	0.606
HI 721	0.19863	0.372
HI 722	0.239726	0.218
HI 723	0.253425	0.391
HI 724	0.605023	0.707
HI 725	0.614155	0.388
HI 726	9.13927	0.231
HI 727	0.194064	0.263
HI 728	0.255708	0.415
HI 729	0.214612	0.519
HI 730	0.390411	0.343
HI 731	0.280822	0.545
HI 732	0.191781	0.524
HI 733	0.146119	0.245
HI 734	0.136986	0.274
HI 735	0.456621	0.263
HI 736	0.164384	0.253
HI 737	0.157534	0.287
HI 738	0.440639	0.524
HI 739	0.191781	0.609
HI 740	0.63242	0.402
HI 741	0.189498	0.899
HI 742	0.200913	0.412
HI 743	0.159817	0.527
HI 744	0.141553	0.38
HI 745	0.216895	0.364
HI 746	0.1621	0.186
HI 747	0.23516	0.285
HI 748	0.187215	0.694
HI 749	0.100457	0.338
HI 750	0.125571	0.263
HI 751	8.75114	0.33
HI 752	0.141553	0.606
HI 753	0.175799	0.324
HI 754	0.219178	0.622
HI 755	0.178082	0.649
HI 756	0.159817	0.402
HI 757	0.251142	0.386
HI 758	0.246575	0.191
HI 759	0.196347	0.367
HI 760	0.518265	0.822
HI 761	0.689498	0.441
HI 762	0.109589	0.561
HI 763	0.251142	0.657
HI 764	0.152968	0.285
HI 765	0.127854	0.309
HI 766	0.150685	0.455
HI 767	0.267123	0.261
HI 768	0.13242	0.41
HI 769	0.321918	0.803
HI 770	0.098174	0.468
HI 771	0.155251	0.231
HI 772	0.26484	0.399
HI 773	0.187215	0.572
HI 774	0.180365	1.657
HI 775	0.223744	0.356
HI 776	2.88813	0.551
HI 777	0.210046	0.46
HI 778	0.073059	0.503
HI 779	0.146119	4.697
HI 780	0.226027	0.763
HI 781	1.07991	1.239
HI 782	0.223744	0.684
HI 783	0.232877	0.777
HI 784	0.205479	0.426
HI 785	0.312785	0.42
HI 786	0.141553	3.101
HI 787	0.468037	0.383
HI 788	0.650685	0.367
HI 789	0.287671	0.545
HI 790	0.166667	0.386
HI 791	0.550228	0.332
HI 792	0.490868	0.497
HI 793	0.488584	0.258
HI 794	0.084475	0.492
HI 795	9.05251	11.662
HI 796	0.196347	0.285
HI 797	0.737443	0.221
HI 798	2.22374	0.215
HI 799	0.623288	0.239
HI 800	0.449772	0.162
HI 801	0.819635	0.247
HI 802	0.424658	0.21
HI 803	0.212329	0.261
HI 804	0.214612	0.38
HI 805	0.205479	0.247
HI 806	0.191781	0.449
HI 807	0.257991	0.186
HI 808	0.184932	0.311
HI 809	0.401826	0.707
HI 810	0.184932	0.266
HI 811	0.39726	0.561
HI 812	0.226027	0.745
HI 813	2.02511	0.298
HI 814	0.221461	0.17
HI 815	0.415525	0.277
HI 816	0.369863	0.215
HI 817	0.319635	0.223
HI 818	0.205479	0.364
HI 819	0.146119	0.173
HI 820	0.324201	0.511
HI 821	0.278539	0.489
HI 822	0.513699	0.165
HI 823	0.80137	0.277
HI 824	0.232877	0.239
HI 825	0.253425	0.298
HI 826	0.182648	0.346
HI 827	0.189498	0.215
HI 828	0.205479	0.16
HI 829	0.226027	0.269
HI 830	0.228311	1.085
HI 831	0.294521	0.199
HI 832	0.178082	0.285
HI 833	0.260274	0.176
HI 834	0.150685	0.487
HI 835	0.207763	0.282
HI 836	0.545662	0.617
HI 837	0.239726	0.434
HI 838	0.214612	0.622
HI 839	0.273973	0.476
HI 840	0.16895	0.745
HI 841	0.189498	0.449
HI 842	0.335616	0.309
HI 843	0.257991	0.705
HI 844	0.242009	1.327
HI 845	0.166667	0.484
HI 846	0.178082	0.314
HI 847	0.19863	0.529
HI 848	0.445205	0.471
HI 849	0.194064	0.739
HI 850	0.454338	0.676
HI 851	0.853881	0.548
HI 852	2.56393	0.457
HI 853	0.531963	0.391
HI 854	0.522831	0.508
HI 855	0.726027	0.548
HI 856	0.56621	0.519
HI 857	0.383562	0.42
HI 858	0.43379	0.457
HI 859	0.363014	0.54
HI 860	0.881279	0.785
HI 861	0.5	0.511
HI 862	0.406393	0.295
HI 863	0.671233	1.346
HI 864	0.148402	0.564
HI 865	0.271689	0.614
HI 866	0.89726	0.963
HI 867	0.449772	0.359
HI 868	1.39269	2.386
HI 869	0.19863	0.356
HI 870	1.95662	0.731
HI 871	0.399543	1.598
HI 872	0.139269	0.402
HI 873	0.349315	0.824
HI 874	0.189498	0.572
HI 875	0.63242	0.511
HI 876	0.440639	0.362
HI 877	0.280822	0.585
HI 878	1.28935	1.181
HI 879	1.69406	1.043
HI 880	0.363014	0.593
HI 881	1.20602	1.207
HI 882	0.458904	0.931
HI 883	1.71461	0.766
HI 884	0.518265	0.598
HI 885	0.696759	0.609
HI 886	1.31735	0.742
HI 887	0.246575	0.63
HI 888	0.191781	0.372
HI 889	0.56621	0.755
HI 890	1.59028	1.13
HI 891	1.2338	1
HI 892	0.560185	0.532
HI 893	0.217593	1.064
HI 894	0.444444	0.75
HI 895	1.60185	1.056
HI 896	0.222222	0.537
HI 897	0.326389	0.697
HI 898	0.25463	0.896
HI 899	0.206019	0.564
HI 900	0.905093	1.003
HI 901	0.243056	0.582
HI 902	0.550926	0.904
HI 903	1.25	1.681
HI 904	0.953704	0.976
HI 905	0.983796	1.418
HI 906	0.319444	0.625
HI 907	1.31482	1.066
HI 908	0.701389	0.75
HI 909	1.15972	1.354
HI 910	0.599537	0.777
HI 911	1.15509	1.41
HI 912	0.587963	0.577
HI 913	0.266204	1.207
HI 914	0.256944	1.032
HI 915	0.462963	0.532
HI 916	9.93981	12.059
HI 917	0.611111	0.806
HI 918	1.00463	1.16
HI 919	1.04398	1.027
HI 920	1.15972	1.077
HI 921	0.925926	0.934
HI 922	0.275463	0.686
HI 923	0.180556	0.609
HI 924	0.453704	0.934
HI 925	0.268519	0.955
HI 926	0.296296	0.87
HI 927	0.171296	0.862
HI 928	0.194444	1.242
HI 929	0.689815	0.997
HI 930	0.358796	1.247
HI 931	0.122685	1.646
HI 932	0.488426	1.88
HI 933	0.141204	0.62
HI 934	3.68981	0.976
HI 935	0.972222	1.066
HI 936	0.208333	1.457
HI 937	0.344907	0.798
HI 938	0.243056	1.016
HI 939	0.44213	0.976
HI 940	0.111111	0.957
HI 941	1.69444	0.968
HI 942	0.474537	3.245
HI 943	0.770833	1.793
HI 944	0.243056	0.838
HI 945	0.680556	1.338
HI 946	0.199074	3.415
HI 947	0.199074	1.112
HI 948	0.159722	1.101
HI 949	0.958333	1.045
HI 950	0.365741	1.976
HI 951	0.212963	0.71
HI 952	0.736111	1.112
HI 953	0.854167	1.149
HI 954	0.240741	0.699
HI 955	0.1875	0.886
HI 956	0.173611	1.048
HI 957	0.402778	0.827
HI 958	0.196759	1.032
HI 959	1.10185	0.726
HI 960	0.717593	1.074
HI 961	3.03935	0.662
HI 962	0.571759	0.926
HI 963	0.641204	0.673
HI 964	0.935185	0.843
HI 965	0.141204	0.931
HI 966	0.3125	0.827
HI 967	0.12963	0.816
HI 968	0.136574	0.848
HI 969	0.418981	0.817
HI 970	0.219907	0.865
HI 971	0.1875	0.775
HI 972	0.314815	0.826
HI 973	0.247685	1.084
HI 974	0.375	0.928
HI 975	0.201389	0.955
HI 976	0.444444	0.916
HI 977	1.91667	1.656
HI 978	0.956019	0.677
HI 979	0.358796	0.799
HI 980	0.601852	1.859
HI 981	0.196759	0.719
HI 982	0.210648	1.054
HI 983	0.229167	0.787
HI 984	1.04398	1.117
HI 985	0.143519	0.847
HI 986	0.219907	1.15
HI 987	0.31713	0.716
HI 988	0.340278	0.701
HI 989	0.162037	0.518
HI 990	0.590278	0.557
HI 991	0.06713	0.805
HI 992	0.143519	0.799
HI 993	0.412037	1.075
HI 994	0.143519	0.913
HI 995	0.136574	0.593
HI 996	0.166667	0.56
HI 997	2.05324	0.578
HI 998	0.199074	0.859
HI 999	0.150463	0.704
HI 1000	0.222222	0.374
HI 1001	0.337963	0.985
HI 1002	0.523148	0.677
HI 1003	0.180556	0.695
HI 1004	0.243056	0.506
HI 1005	0.159722	0.608
HI 1006	0.25463	0.587
HI 1007	0.351852	0.464
HI 1008	1.14352	0.766
HI 1009	0.402778	1.099
HI 1010	0.365741	0.757
HI 1011	7.68982	0.434
HI 1012	0.344907	0.659
HI 1013	3.00231	0.575
HI 1014	0.486111	0.635
HI 1015	0.335648	0.428
HI 1016	1.78472	1.988
HI 1017	0.289352	0.823
HI 1018	1.01157	0.988
HI 1019	0.564815	0.698
HI 1020	0.958333	0.991
HI 1021	0.377315	0.608
HI 1022	0.606481	0.62
HI 1023	0.787037	0.677
HI 1024	0.435185	0.754
HI 1025	1.32176	1.437
HI 1026	0.328704	0.497
HI 1027	0.462963	0.787
HI 1028	0.666667	0.71
HI 1029	1.13426	0.943
HI 1030	0.300926	0.434
HI 1031	0.194444	0.251
HI 1032	0.256944	0.641
HI 1033	0.354167	0.464
HI 1034	0.671296	0.608
HI 1035	0.675926	0.895
HI 1036	0.449074	0.455
HI 1037	0.453704	0.431
HI 1038	0.430556	0.497
HI 1039	0.189815	0.195
HI 1040	0.615741	0.859
HI 1041	0.453704	0.751
HI 1042	0.280093	0.281
HI 1043	0.333333	0.419
HI 1044	0.344907	0.626
HI 1045	0.699074	0.683
HI 1046	0.530093	0.722
HI 1047	0.532407	1.189
HI 1048	0.261574	0.314
HI 1049	0.604167	0.91
HI 1050	0.356481	0.566
HI 1051	1.51157	0.991
HI 1052	2.43519	1.976
HI 1053	0.296296	0.317
HI 1054	0.474537	0.491
HI 1055	0.657407	0.713
HI 1056	0.337963	0.629
HI 1057	0.185185	0.32
HI 1058	0.622685	0.877
HI 1059	0.201389	0.401
HI 1060	1.21065	0.722
HI 1061	1.30324	0.859
HI 1062	0.828704	0.832
HI 1063	0.365741	0.335
HI 1064	0.212963	0.269
HI 1065	0.44213	0.314
HI 1066	0.328704	0.473
HI 1067	0.409722	0.446
HI 1068	3.72685	3.766
HI 1069	0.493056	0.47
HI 1070	0.486111	0.775
HI 1071	0.657407	0.497
HI 1072	0.854167	0.746
HI 1073	0.381944	0.359
HI 1074	0.594907	0.907
HI 1075	0.548611	0.56
HI 1076	0.391204	0.707
HI 1077	0.300926	0.686
HI 1078	0.284722	0.404
HI 1079	0.30787	0.377
HI 1080	0.344907	0.539
HI 1081	0.386574	0.404
HI 1082	0.333333	0.557
HI 1083	0.490741	0.5
HI 1084	0.497685	0.533
HI 1085	0.435185	0.737
HI 1086	0.215278	0.281
HI 1087	3.33796	0.716
HI 1088	0.293981	0.518
HI 1089	1.69213	0.943
HI 1090	0.539352	0.605
HI 1091	1.01157	0.395
HI 1092	1.34259	1.401
HI 1093	0.759259	0.853
HI 1094	0.310185	0.434
HI 1095	0.275463	0.293
HI 1096	0.289352	0.47
HI 1097	0.240741	0.377
HI 1098	0.597222	0.329
HI 1099	0.578704	0.497
HI 1100	0.340278	0.506
HI 1101	0.356481	1.225
HI 1102	0.173611	0.234
HI 1103	0.18287	0.335
HI 1104	2.625	3.368
HI 1105	5	1.446
HI 1106	0.849537	1.413
HI 1107	0.893519	1.551
HI 1108	0.560185	1.159
HI 1109	1.22685	1.775
HI 1110	0.363426	0.716
HI 1111	0.962963	1.485
HI 1112	0.708333	1.847
HI 1113	1.00463	2.772
HI 1114	2.92593	5.751
HI 1115	1.1088	2.278
HI 1116	1.58565	3.257
HI 1117	1.37732	2.928
HI 1118	1.19907	2.123
HI 1119	0.668981	1.823
HI 1120	1.14352	3.575
HI 1121	0.694444	1.584
HI 1122	0.881944	1.476
HI 1123	0.280093	0.503
HI 1124	1.65741	2.713
HI 1125	1.91204	3.865
HI 1126	1.79861	3.656
HI 1127	2.9706	1.467
HI 1128	0.375	0.922
HI 1129	0.914352	1.734
HI 1130	1.84954	4.434
HI 1131	2.05324	3.057
HI 1132	1.72685	2.455
HI 1133	2.66435	2.039
HI 1134	0.650463	0.743
HI 1135	0.425926	0.68
HI 1136	0.863426	1.234
HI 1137	2.65972	1.716
HI 1138	0.655093	1.85
HI 1139	1.71991	3.141
HI 1140	0.613426	1.317
HI 1141	0.625	1.53
HI 1142	1.0463	2.701
HI 1143	1.04167	1.958
HI 1144	0.581019	0.955
HI 1145	0.446759	1.213
HI 1146	0.321759	1.111
HI 1147	0.740741	0.889
HI 1148	0.509259	1.377
HI 1149	0.678241	0.931
HI 1150	1.72454	3.251
HI 1151	0.907407	1.934
HI 1152	0.729167	0.868
HI 1153	0.608796	1.29
HI 1154	0.587963	1.012
HI 1155	1.31482	1.991
HI 1156	0.569444	1.323
HI 1157	1.8287	0.746
HI 1158	0.331019	1.012
HI 1159	0.460648	1.015
HI 1160	0.759259	1.554
HI 1161	0.462963	0.832
HI 1162	0.585648	1.856
HI 1163	2.66204	1.087
HI 1164	0.611111	1.599
HI 1165	0.481481	1.257
HI 1166	0.511574	0.877
HI 1167	0.381944	0.686
HI 1168	0.888889	1.734
HI 1169	0.858796	1.784
HI 1170	0.456019	0.952
HI 1171	1.87037	0.922
HI 1172	2.02315	1.746
HI 1173	0.340278	0.749
HI 1174	0.270833	0.455
HI 1175	0.263889	0.392
HI 1176	0.481481	1.389
HI 1177	0.259259	0.225
HI 1178	0.421296	0.536
HI 1179	1.3287	1.823
HI 1180	0.340278	0.518
HI 1181	0.259259	0.737
HI 1182	0.252315	0.383
HI 1183	0.284722	0.62
HI 1184	1.10185	1.213
HI 1185	0.608796	0.641
HI 1186	0.574074	1.015
HI 1187	0.62037	1.614
HI 1188	0.863426	1.799
HI 1189	0.31713	0.862
HI 1190	0.273148	0.635
HI 1191	0.261574	0.793
HI 1192	0.946759	1.746
HI 1193	0.550926	0.967
HI 1194	1.11111	0.641
HI 1195	1.38657	0.473
HI 1196	1.15972	0.494
HI 1197	0.451389	0.362
HI 1198	0.233796	0.201
HI 1199	1.0625	0.763
HI 1200	0.344907	0.257
HI 1201	0.270833	0.296
HI 1202	1.25232	0.356
HI 1203	3.39583	1.087
HI 1204	0.444444	0.35
HI 1205	0.618056	0.404
HI 1206	0.951389	0.644
HI 1207	1.75	1.446
HI 1208	0.400463	0.263
HI 1209	0.849537	0.811
HI 1210	0.824074	0.326
HI 1211	0.506944	0.192
HI 1212	0.368056	0.389
HI 1213	1.4213	0.961
HI 1214	0.969907	1.38
HI 1215	0.959028	0.527
HI 1216	0.699074	1.398
HI 1217	0.895833	0.326
HI 1218	1.3588	2.308
HI 1219	4.21065	0.278
HI 1220	0.402778	0.404
HI 1221	0.479167	0.311
HI 1222	0.548611	0.632
HI 1223	1.03241	0.775
HI 1224	0.798611	1.299
HI 1225	2.55556	1.584
HI 1226	1.09722	0.296
HI 1227	1.16435	0.195
HI 1228	0.298611	0.973
HI 1229	1.37037	0.263
HI 1230	0.354167	0.386
HI 1231	0.488426	0.201
HI 1232	0.356481	0.811
HI 1233	0.511574	0.374
HI 1234	0.469907	0.257
HI 1235	0.284722	0.204
HI 1236	0.319444	0.467
HI 1237	0.840278	0.198
HI 1238	0.208333	0.65
HI 1239	0.831019	0.665
HI 1240	1.54398	1.626
HI 1241	2.02778	1.072
HI 1242	0.511574	0.359
HI 1243	0.613426	0.437
HI 1244	0.611111	0.302
HI 1245	0.583333	0.467
HI 1246	0.761574	0.464
HI 1247	0.62037	0.377
HI 1248	0.277778	0.332
HI 1249	0.423611	0.293
HI 1250	0.787037	0.371
HI 1251	0.472222	0.251
HI 1252	0.402778	0.281
HI 1253	0.548611	1.21
HI 1254	1.11574	0.988
HI 1255	1.58796	0.886
HI 1258	0.347222	0.249
HI 1259	0.615741	0.246
HI 1260	0.497685	0.296
HI 1261	5.21065	12.159
HI 1262	1.09954	0.551
HI 1263	0.398148	0.302
HI 1264	0.527778	0.35
HI 1265	0.784722	0.458
HI 1266	0.44213	0.347
HI 1267	0.814815	0.766
HI 1268	0.319444	0.611
HI 1269	0.851852	0.407
HI 1270	0.523148	0.368
HI 1271	0.689815	0.632
HI 1272	1.43056	0.719
HI 1273	0.969907	0.332
HI 1274	1.16435	0.263
HI 1275	0.456019	0.305
HI 1276	0.895833	0.35
HI 1277	0.1875	0.228
HI 1278	0.763889	0.419
HI 1279	0.488426	0.401
HI 1280	1.2963	0.626
HI 1281	0.601852	0.299
HI 1282	0.502315	0.383
HI 1283	0.44213	0.719
HI 1284	0.787037	1.308
HI 1285	0.337963	0.68
HI 1286	0.511574	1.048
HI 1287	0.759259	1.234
HI 1288	0.814815	1.458
HI 1289	0.8125	1.249
HI 1290	0.587963	0.751
HI 1291	0.80787	1.198
HI 1292	1.34954	2.189
HI 1293	0.627315	1.159
HI 1294	0.650463	1.461
HI 1295	0.719907	1.084
HI 1296	1.41204	1.06
HI 1297	0.465278	0.763
HI 1298	0.335648	0.575
HI 1299	0.650463	0.976
HI 1300	0.270833	0.479
HI 1301	2.61343	2.91
HI 1302	0.571759	1.281
HI 1303	0.655093	1.174
HI 1304	0.247685	0.431
HI 1305	0.571759	0.829
HI 1306	0.534722	1.096
HI 1307	0.578704	0.859
HI 1308	0.675926	1.503
HI 1309	0.351852	0.871
HI 1310	0.458333	0.892
HI 1311	0.756944	1.087
HI 1312	0.497685	0.461
HI 1313	0.328704	0.793
HI 1314	0.155093	0.21
HI 1315	0.715278	1.257
HI 1316	0.270833	0.452
HI 1317	0.356481	0.623
HI 1318	0.212963	0.599
HI 1319	0.435185	1.027
HI 1320	0.263889	0.377
HI 1321	0.391204	0.563
HI 1322	1.02083	0.323
HI 1323	1.08333	2.024
HI 1324	0.247685	0.35
HI 1325	0.898148	0.608
HI 1326	1.10185	2.114
HI 1327	0.710648	1.186
HI 1329	0.391204	0.21
HI 1330	0.219907	0.35
HI 1331	4.52083	4.081
HI 1332	0.30787	0.326
HI 1333	0.840278	0.353
HI 1334	0.199074	0.26
HI 1335	1.02778	0.386
HI 1336	1.1088	1.246
HI 1337	0.599537	0.398
HI 1338	0.189815	0.284
HI 1339	0.483796	0.455
HI 1340	0.178241	0.21
HI 1341	0.520833	0.695
HI 1342	0.1875	0.296
HI 1343	0.703704	1.207
HI 1344	0.673611	0.749
HI 1345	0.240741	0.443
HI 1346	0.201389	0.362
HI 1347	0.421296	0.608
HI 1348	0.685185	0.68
HI 1349	1.36343	1.401
HI 1350	0.247685	0.38
HI 1351	0.347222	0.365
HI 1352	0.354167	0.494
HI 1353	0.363426	0.5
HI 1354	0.344907	0.488
HI 1355	0.351852	0.437
HI 1357	1.71296	1.665
HI 1358	0.719907	0.647
HI 1360
HI 1361	0.284722	0.482
HI 1362	0.622685	0.587
HI 1363	0.805556	1.051
HI 1364	0.175926	0.287
HI 1365	0.358796	1.47
HI 1366	1.32639	0.374
HI 1367	0.365741	0.419
HI 1370	1.05787	1.228
HI 1383	0.388889	0.173
HI 1384	0.293981	0.269
HI 1385	0.31713	0.206
HI 1386	0.199074	0.173
HI 1387	0.293981	0.173
HI 1398	0.150463	0.19
HI 1400	0.185185	0.127
HI 1401	0.395833	0.14
HI 1402	0.268519	0.16
HI 1403	0.18287	0.142
HI 1410
HI 1415
HI 1375
HI 1376
HI 1377
HI 1378
HI 1379
HI 1380
HI 1381
HI 1382
HI 1383
HI 1384
HI 1385
HI 1386
HI 1387
HI 1388
HI 1389
HI 1390
HI 1391
HI 1392
HI 1393
HI 1394
HI 1395
HI 1396
HI 1397
HI 1398
HI 1399
HI 1400
HI 1401
HI 1402
HI 1403
HI 1404
HI 1405
HI 1406
HI 1407
HI 1408
HI 1409
HI 1410
HI 1411
HI 1412
HI 1413
HI 1414
HI 1415
HI 1416
HI 1417
HI 1418
HI 1419
HI 1420
HI 1421
HI 1422
HI 1423
HI 1424
HI 1425
HI 1426
HI 1427
HI 1428
HI 1429
HI 1430
HI 1431
HI 1432
HI 1433
HI 1434
HI 1435
HI 1436
HI 1437
HI 1438
HI 1439
HI 1440
HI 1441
HI 1442
HI 1443
HI 1444

## Sheet: All data
ID sample	age	gender	ART USE	HIV (PRESENCE OR ABSENCE)	Leishmania (PRESENCE OR ABSENCE)	Viral load	CD4 counts	CD8 counts	rOD SLA	rOD rK39	CD3CD8CD38HLADR hili	CD3CD4PD1	CD3CD8PD1	CD3CD4CD57	CD3CD8CD57
HI1124 hili	32	male	IRREGULAR	1	1	1	312	749	1.65741	2.713	23	14.7	53.8	19.4	43.7
HI1125 hili	62	male	IRREGULAR	1	1	1	268	3226	1.91204	3.865	23.5	4.84	28	21	88
HI1126 hili	61	female	REGULAR	1	1	1	747	708	1.79861	3.656	28	1.33	23.8	3.6	45.7
HI1127 hili	33	male	IRREGULAR	1	1	1	621	3992	2.9706	1.467	6.65	17.6	80.1	26.8	86
HI1128 hili	41	male	REGULAR	1	1	1	204	372	0.43	1.17	9.65	21.4	67.8	4.7	42.6
HI1253 hili	42	male	REGULAR	1	1	35462	459	3676	0.608796	1.29	50.4	4.21	46.2	11.9	60.1
HI1254 hili		female	REGULAR	1	1				0.587963	1.012	39.4	4.23	36	11.4	66.5
HI1255 hili	29	male	IRREGULAR	1	1	1514	546	1492	1.31482	1.991	25.6	5.9	15.7	23.1	65.6
HI1257 hilv	51	male	IRREGULAR	1	1	399805	161	824			19.8	17.5	46.9	37.2	66.9
HI1258 hi	42	female	REGULAR	1	2	1	312	749			4.32	2.49	34.4	1.29	36.4
HI1259 hi	45	male	REGULAR	1	2	1	268	3226	0.347222	0.249	10.9	5.86	36.1	11.5	49.5
HI1260 hili	46	male	REGULAR	1	1	268	1002	46			32.5	4.8	39	2.62	53.5
HI1261 hili	31	female	REGULAR	1	1	211	316	31			6.93	20.5	79.5	66.7	77.5
hi1359 hilv	46	male	IRREGULAR	1	1	67	152	1044	0.224771	0.156	14.7	0.85	17.8	5.56	63.2
HI1367 hi	42	male	IRREGULAR	1	2	1	602	817	0.615741	0.246	3.19	0.18	3.85	52.2	43.2
HI1369 hilv	35	male	IRREGULAR	1	1	10000000	101	364	0.430556	0.539	23.3	0.4	36.9	0.2	34.4
HI1373 hilv	42	male	IRREGULAR	1	1				0.678241	1.757	66.7	19.1	41.4	15.6	56
HI1375 hilv	32	female	IRREGULAR	1	1	13944	122	651	6.42361	2.005	50.3	7.6	57	8.87	67
HI1382 (lv)	36	male	no HIV	2	1				9.36806	10.373	51.5	45.9	42.6	8.97	59.1
HI1383 (hi)	23	male	REGULAR	2	2	221	451	680	0.365741	0.419	4.05	15.4	26.1	15.4	31.4
HI1384 (hi)	47	male	REGULAR	2	2	1	245	284	0.388889	0.173	3.71	0.72	19.6	2.97	37.2
HI1385 (hi)	54	female	REGULAR	2	2	1	64	1186	0.293981	0.269	14.7	2.89	17.8	20.4	49.1
HI1386 (hi)	52	male	REGULAR	2	2	1	640	1555	0.31713	0.206	3.59	14.4	58	17	69.6
HI1387 (hi)	25	female	REGULAR	2	2	1	894	1992	0.199074	0.173	4.38	1.84	21.2	2.95	43.1
HI1388 (lv)	34	male	no HIV	2	1	203038	95	1194	9.46991	10.472	62.8	16	55.7	4.73	48.3
HI 1391 (hilv)	48	female	IRREGULAR	1	1		21	294	0.189815	0.129	96.9	27.6	22.2	9.75	53.6
HI 1392 (lv)	30	male	no HIV	2	1	7560028	21	294	7.61574	7.992	65	8.11	10.6	3.91	55.5
HI 1393 (hilv)	49	male	IRREGULAR	1	1	1490358	27	330	0.50463	0.17	68.8	19.4	20.7	6.21	42.6
HI 1394 (hilv)	53	male	IRREGULAR	1	1	716	75	824	0.291667	0.155	41.2	18.6	13.3	20.6	55.6
HI 1395 (hilv)	51	male	IRREGULAR	1	1				7.91204	6.173	38.1	38.6	35.8	9.21	68.5
HI 1396 (lv)	41	male	no HIV	2	1				1.02315	3.053	56.6	15.4	8.69	6.89	35.5
HI 1397 (lv)	40	male	no HIV	2	1				7.625	3.272	25.1	5.04	4.49	1.19	11.1
HI 1398 (hilv)	18	male	IRREGULAR	1	1						41.3	32.6	17.9	40	21.3
HI1404 (LV)	26	male	no HIV	2	1				3.97222	4.596	60.8	7.33	19.7	9.24	51.1
HI1405 (HILV)	27	male	IRREGULAR	1	1	1	126	1022	4.03704	4.404	16.1	40.2	11.7	12	35.4
HI1406 (HILV)	38	female	REGULAR	1	1	183004	23	1107			29.2	11	27.5	5.29	72.4
hi1407 (HILV)	21	female	IRREGULAR	1	1	62575	8	306			24.9	11.6	6.2	15.7	27.3
hi1408 (LV)	34	male	no HIV	2	1				3.21991	1.637	21	0.73	4.32	4.27	32.3
hi1409 (hilv)	16	male	IRREGULAR	1	1	924268	17	218	0.356481	0.241	35.6	8.38	8.12	19.4	27.4
hi1410 (hi)	52	male	REGULAR	1	2	1	968	903	0.363426	0.165	3.04	1.43	1.19	0.73	27.4
hi1411 (hi)	43	female	REGULAR	1	2				0.293981	0.173	2.14	3.9	0.03	2.07	30.8
hi1412 (hi)	47	female	REGULAR	1	2	1	624	600	0.349537	0.17	5.62	9.05	0.02	5.5	41
hi1413 (hi)	33	female	REGULAR	1	2	1	490	511	0.530093	0.17	3.51	4.53	0.034	0.79	17.1
hi1414 (hi)	28	female	IRREGULAR	1	2	1	1153	1218	0.199074	0.137	3.74	5.85	0.015	5.21	48.7
hi1415 (Hi)	20	male	IRREGULAR	1	2	9452	512	788	0.231481	0.15	25.1	10.1	0.12	1.24	18
hi1416 (hi)	36	male	IRREGULAR	1	2	153	1097	1035	0.405093	0.17	9.34	8.35	0.041	14.6	60.3
hi1417 (hi)	35	female	IRREGULAR	1	2	1	252	363	0.247685	0.162	5.35	5.66	0.038	1.49	20.2
hi1418 (H)			no HIV	2	2				0.351852	0.137	2.96	3.95	0.053	1.27	41.8
hi1419 (H)			no HIV	2	2				0.162037	0.135	1.88	9.46	0.041	37	30.3
hi1420 (H)			no HIV	2	2				0.7	0.7	3.05	12.9	0.55	17.4	37
hi1421 (H)			no HIV	2	2				0.303241	0.152	3.58	4.22	0	1.95	15.9
hi1422 (H)			no HIV	2	2				0.287037	0.165	0.82	7.83	0	8.34	50.9
hi1424 (H)			no HIV	2	2				0.159722	0.16	0.54	12.2	0.12	22	60.1
hi1425 (LV)			no HIV	2	1				2.5625	2.596	2.08	42.9	21.4	28.7	58.7
Hi1429 (LV REC)			no HIV	2	1				4.13	1.36773	2.77	18.8	0.28	4.26	33.3
HI1430 (LVREC)			no HIV	2	1				1.5	1.32703	7.83	40.1	1.01	47.9	71.2
HI1431 (LVREC)			no HIV	2	1				0.868	1.11773	5.12	19.1	0.32	3.08	60.7
HI1432 (DTH+)			no HIV	2	1				2.4	1.2064	7.42	30.9	1.69	8.3	45.4
HI 1433 (DTH+)			no HIV	2	1				1.7	0.828488	2.9	21.7	0.24	0.71	12
HI1434 (DTH+)			no HIV	2	1				3.6	1.2311	3.04	18.4	0.4	1.78	24.6
HI1435 (DTH+)			no HIV	2	1				1.17	0.662791	3.77	1.82	0	0.9	56
HI1436 (DTH+)			no HIV	2	1				1.622	1.02907	0.08	3.96	0.32	8.41	33.9
HI1437 (DTH+)			no HIV	2	1				2	0.934593	0.07	3.76	0.07	13.3	31
HI1438 (DTH+)			no HIV	2	1				1.73	1.1468	0.06	6.07	0.19	17.6	59.6
HI1439 (DTH+)			no HIV	2	1						0	3.91	0.19	7.94	35.1
HI1440 (DTH+)			no HIV	2	1				1.7	0.947674	0.02	4.02	0.27	13.3	43.1
HI1441 LVREC			no HIV	2	1				1.63	1.03343	12.5	5.93	2.1	3.2	11.2
HI1442 LVREC			no HIV	2	1				14.88	3.5	5.71	36.2	12.2	28.4	46.1
HI1443 LVREC			no HIV	2	1				0.57	0.44	3.25	11.8	4.83	9.37	41.2

## Sheet: Software
	Antibodies	Brand	RRID code
1	anti-human CD57 FITC	BD	(BD Biosciences Cat# 555619, RRID:AB_395986)
2	anti-human CD8 APC-Cy7	BD	(BD Biosciences Cat# 557834, RRID:AB_396892)
3	anti-human CD3 APC	BD	(BD Biosciences Cat# 555335, RRID:AB_398591)
4	anti-human CD4 PE-Cy7	BD	(BD Biosciences Cat# 557852, RRID:AB_396897)
5	anti-human CD38 FITC	BD	(BD Biosciences Cat# 555459, RRID:AB_395852)
6	anti-human CD279 PERCP	Biolegend	(BioLegend Cat# 329938, RRID:AB_2563596)
7	anti-human HLA-DR PE	Thermo Fisher Scientific	(Thermo Fisher Scientific Cat# 12-9952-42, RRID:AB_1272093)
	Software
1	FlowJo	FlowJo	(RRID:SCR_008520)
2	Prism Graphpad	GraphPad Software	(RRID:SCR_002798)
3	RStudio		(RRID:SCR_000432)
	BD Scientific Canto II Flow Cytometer	BD	(RRID:SCR_018056)
